# Supplementary material for: Shifts in Microbial Community Structure and Co-occurrence Network along a Wide Soil Salinity Gradient
Source: Microorganisms. 2024 Jun 22;12(7):1268. doi: 10.3390/microorganisms12071268 (PMC11278679; doi:10.3390/microorganisms12071268)
Supplement: Supplementary file 1 [file microorganisms-12-01268-s001.zip]

Archive with 3 entries (3 files):
- Figure S1.tiff
- Table S1 Geographic information of sampling location used in present study.xlsx
- Table S2.The statistics of metagenomic sequencing and assembly of microbial community in each soil sample.xlsx
