# Supplementary material for: Shifts in Microbial Community Structure and Co-occurrence Network along a Wide Soil Salinity Gradient
Source: Microorganisms. 2024 Jun 22;12(7):1268. doi: 10.3390/microorganisms12071268 (PMC11278679; doi:10.3390/microorganisms12071268)
Supplement: Supplementary file 1 [file microorganisms-12-01268-s001.zip › Table S1 Geographic information of sampling location used in present study.xlsx]

## Sheet: Sheet1
Table S1. Geographic information of sampling location used in present study
Sample	Geographic location	Coordinate	Altitude（m）	Group
CL	Changle, Fuzhou, Fujian	119°37'E, 26°1'N	9	HWLS
YC	Xiapu, Ningde, Fujian	120°10'E, 26°58'N	5	HWLS
LY	Luoyuan, Fuzhou, Fujian	119°37'E, 26°25'N	4	HWLS
LYG1	Lianyungang, Jiangsu	119°45'E, 34°30'N	11	LWHS
LYG2	Lianyungang, Jiangsu	119°11'E, 34°52'N	4	LWMS
QD	Qidong, Nantong, Jiangsu	121°54'E, 31°44'N	9	HWLS
DT	Dongtai, Nantong, Jiangsu	120°54'E, 32°57'N	18	HWLS
DF	Dafeng, Nantong, Jiangsu	120°32'E, 33°31'N	4	HWLS
CY	Sheyang, Yancheng, Jiangsu	120°24'E, 33°58'N	3	HWLS
RD	Rudong, Nantong, Jiangsu	121°24'E, 32°21'N	4	HWLS
RZ	Rizhao, Shandong	119°24'E, 35°16'N	6	LWHS
JJ	Jiaojiang, Taizhou, Zhejiang	121°32'E, 28°38'N	15	HWLS
LG	Longgang, Wenzhou, Zhejiang	120°36'E, 27°34'N	6	LWHS
PH	Jiaxing, Zhejiang	121°54'E, 31°44'N	9	HWLS
XS	Xiangshan, Ningbo, Zhejiang	121°38'E, 29°04'N	3	LWHS
HZW	Hangzhou, Zhejiang	121°47'E, 30°19'N	0	HWLS
SM	Sanmen, Taizhou, Zhejiang	121°38'E, 29°04'N	4	LWMS
LQ	Leqing, Wenzhou, Zhejiang	121°00'E, 28°04'N	3	HWLS
KP	Keping, Akesu, Xinjiang	78°58′E, 40°27′N	1108	LWMS
CWP	Chaiwopu, Urumqi, Xinjiang	87°52′E, 43°31′N	1039	HWLS
YSJ	Manasi, Changji, Xinjiang	86°14′E, 44°59′N	290	LWHS
ABH	Jinghe, Bole, Xinjiang	83°14′E, 44°37′N	172	LWMS
FK	Fukang, Xinjiang	88°6′E, 44°16′N	428	HWLS
HJ	Hejing, Bayingol, Xinjiang	86°13′E, 42°8′N	1070	LWHS
TMG	Tiemenguan, Bayingol, Xinjiang	85°23′E, 41°50′N	835	HWLS
BJT	Baijiantan, Karamay, Xinjiang	85°6′E, 45°40′N	208	HWLS
ZNQ	Yanqi, Bayingol, Xinjiang	86°19′E, 41°50′N	984	LWMS
KMS	Kumishi, Turpan, Xinjiang	88°24′E, 42°5′N	732	HWLS
KC	Kuche, Akesu, Xinjiang	83°9′E, 41°28′N	916	LWMS
HS	Heshuo,Bayingol, Xinjiang	86°42′E, 42°16′N	997	HWLS
