# Supplementary material for: Shifts in Microbial Community Structure and Co-occurrence Network along a Wide Soil Salinity Gradient
Source: Microorganisms. 2024 Jun 22;12(7):1268. doi: 10.3390/microorganisms12071268 (PMC11278679; doi:10.3390/microorganisms12071268)
Supplement: Supplementary file 1 [file microorganisms-12-01268-s001.zip › Table S2.The statistics of metagenomic sequencing and assembly of microbial community in each soil sample.xlsx]

## Sheet: Table S2
Table S2. The statistics of metagenomic sequencing and assembly of microbial community in each soil sample
#Sample	InsertSize(bp)	RawData (Mbp)	CleanData(Mbp)	Clean_Q20	Clean_Q30	Clean_GC(%)	Effective(%)	Num.(≥500bp)	Average len.(bp)	N50 Len.(bp)	N90 Len.(bp)	Max len.(bp)
ABH1	350	12699.7	12447.1	97.77	93.99	63.28	98.011	66092	795.57	757	532	12398
ABH2	350	22273.2	22028.6	94.92	88.66	55.71	98.902	175407	971.21	967	549	50682
ABH3	350	12614.5	12358.2	97.2	92.49	54.11	97.968	143415	849.57	773	533	55291
BJT1	350	12977.9	12914.1	97.1	92.39	64.31	99.509	605131	971.28	971	554	145097
BJT2	350	12152.9	12124.3	97.06	92.33	65.83	99.764	566567	958.4	961	554	61421
BJT3	350	15448.8	15410.6	97.03	92.32	65.29	99.753	690764	969.36	980	557	195062
CWP1	350	12880.8	12861.6	96.97	91.97	64.46	99.851	664292	972.4	982	555	109549
CWP2	350	17530	17508.7	96.92	91.83	63.22	99.879	877807	970.7	978	554	76721
CWP3	350	17173.1	17155	96.88	91.67	64.1	99.895	837787	954.29	957	552	100261
FKC1	350	13126.1	13106.3	97	91.84	53.64	99.849	686648	959.78	969	555	82639
FKC2	350	12630.9	12602.6	97.04	92.02	54.17	99.776	669395	958.85	968	555	46021
FKC3	350	12818.1	12800.4	96.6	90.88	54.03	99.861	695746	978.56	991	563	77649
HJC1	350	25334.8	24981.8	96.45	91.27	60.84	98.607	507104	910.12	889	546	126834
HJC2	350	25219	25172.4	97.11	92.61	67.53	99.815	890265	873.27	857	545	157185
HJC3	350	12727.1	12701.9	97.18	92.69	67.41	99.802	562068	859.94	839	543	155308
HSB1	350	33568.4	32493.1	95.78	90.3	65.21	96.797	1204468	922.94	917	550	148199
HSB2	350	11909.2	11875.1	97.05	92.42	67.16	99.713	558734	945	931	551	114953
HSB3	350	13701.7	13613.2	97.11	92.34	49.34	99.354	371161	752.19	687	526	336234
KCB1	350	13121.8	13094	96.72	91.69	63.01	99.789	146780	994.32	1007	553	113193
KCB2	350	12491.6	12478.1	97.52	93.39	66.88	99.892	345602	1013.2	1016	557	84495
KCB3	350	12045.7	12008.9	97.16	92.71	67.59	99.695	244840	960.97	958	553	66640
KMS1	350	12054.5	12021	96.85	91.99	67.18	99.722	570059	878.37	868	547	55907
KMS2	350	24186.8	23981.2	95.65	90	62.46	99.15	439779	875.83	851	543	38813
KMS3	350	28656.2	28461.6	95.61	89.82	61.62	99.321	531907	862.71	846	544	48464
KPB1	350	12269.5	12234.6	97.09	92.46	66.47	99.716	562130	977.47	990	557	120063
KPB2	350	28910.5	28742	95.36	89.16	60.94	99.417	639235	932.24	926	550	85763
KPB3	350	35231.8	35174.9	96.91	92.17	67.13	99.839	1205202	1047.55	1096	566	159545
TMG1	350	12671	12623.7	96.91	92.23	67.8	99.627	419310	1103.55	1193	571	76925
TMG2	350	11865.3	11843.5	96.94	92.24	66.8	99.816	563296	1009.9	1027	557	117438
TMG3	350	12231.7	12199.2	96.81	91.95	67.12	99.734	511106	1016.95	1034	556	106801
YSJ1	350	12951.8	12923.2	96.63	91.06	59.55	99.779	608487	908.93	902	552	53075
YSJ2	350	12339.1	12318	96.72	91.33	59.91	99.829	600887	954.86	945	555	120527
YSJ3	350	22949.4	22880	97.1	92.34	60.47	99.698	1049404	933.62	935	553	49194
ZNQ1	350	13092.1	13046.7	96.56	91.16	66.08	99.653	607372	878.11	855	543	81317
ZNQ2	350	12701	12673.6	96.7	91.44	66.16	99.784	607989	858.69	835	542	114679
ZNQ3	350	12802.8	12779	96.65	91.23	56.7	99.814	451288	862.7	839	542	80186
RZ1	350	6213.32	6207.85	98.11	94.67	63.88	99.912	95598	759.56	696	524	43514
RZ2	350	6245.8	6240.01	97.69	93.84	63.04	99.907	67509	676.91	641	520	7140
RZ3	350	6057.01	6051.86	98.05	94.43	64	99.915	83404	731.91	679	523	43833
LYG11	350	6520.96	6513.2	97.64	93.73	62.43	99.881	210047	881.53	829	542	101925
LYG12	350	6077.68	6070.75	97.83	94.19	63.41	99.886	171062	1025.61	1025	552	119370
LYG13	350	6854.26	6846.84	97.69	93.87	62.99	99.892	158301	823.24	774	533	60943
LYG21	350	6523.75	6517.12	97.75	93.97	63.84	99.898	199982	808.1	768	535	25609
LYG22	350	12561.9	12551.6	97.47	93.43	63.94	99.918	558086	959.86	952	554	42617
LYG23	350	6402.25	6391.91	96.61	91.05	63.45	99.838	169914	867.55	846	552	45438
CY1	350	12906.2	12899	97.7	93.94	63.41	99.944	680325	942.43	954	554	30332
CY2	350	12487.1	12477.1	97.72	93.95	61.12	99.92	548884	969.02	959	552	127980
CY3	350	13010.4	13002.3	97.66	93.8	61.69	99.938	512089	929.06	916	548	59942
DF1	350	6150.48	6145.58	97.86	94.16	62.31	99.92	255726	983.42	1000	554	79320
DF2	350	13418.7	13409.6	97.82	94.2	62.92	99.932	565057	1030.11	1054	556	265660
DF3	350	6880.65	6875.66	97.81	94.05	62.95	99.927	284794	1104.97	1153	567	333287
DT1	350	6373.45	6368.69	97.75	93.94	63.35	99.925	195093	843.57	804	537	36145
DT2	350	6503.69	6498.35	97.8	94.09	63.22	99.918	179634	825.26	776	533	52270
DT3	350	6145.68	6141	97.84	94.11	62.55	99.924	189812	821.27	782	536	29807
RD1	350	13581.4	13572.6	97.7	93.94	63.36	99.935	565263	876.4	850	544	86303
RD2	350	6453.48	6448.02	97.65	93.7	63.31	99.915	180525	835.17	793	536	16950
RD3	350	13223.9	13215.2	97.75	94.06	63.21	99.934	528160	874.73	846	541	33554
QD1	350	13187.6	13178.9	97.62	93.71	61.99	99.934	573610	911.12	890	545	206002
QG2	350	13282.6	13273.2	97.69	93.86	61.95	99.929	596407	1007.79	1008	556	136324
QG3	350	13733.8	13724.8	97.86	94.22	61.81	99.934	532647	903.71	868	543	153650
PH1	350	12338.2	12330.9	97.55	93.6	62.87	99.94	487413	889.6	858	541	62067
PH2	350	13474	13465.9	97.78	94.07	63	99.94	574460	907.46	885	544	71978
PH3	350	6120.22	6115.27	97.73	93.89	63.12	99.919	156407	848.51	797	536	49413
HZW1	350	12677	12667.4	97.66	93.77	59.38	99.925	407489	870.55	833	539	70903
HZW2	350	6293.48	6287.29	97.9	94.22	60.3	99.902	137422	826.55	780	534	41675
HZW3	350	12765.7	12755.8	97.74	93.99	60.86	99.923	579775	975.78	961	550	234486
CL1	350	13790.1	13781.5	97.69	93.84	62.11	99.937	729436	1048.1	1088	563	101994
CL2	350	13011.9	13004.1	97.63	93.72	61.59	99.94	674510	966.58	965	554	83698
CL3	350	13558.1	13549.7	97.63	93.72	62.28	99.938	742989	998.62	1008	557	186921
LY1	350	12083.7	12075.5	97.81	94.13	60	99.932	372713	796.98	752	531	66091
LY2	350	13338.4	13329.6	97.79	93.97	55.37	99.934	290177	762.01	716	527	56173
LY3	350	12637	12628.8	97.81	94.05	58.53	99.935	302470	755.72	717	527	16021
YC1	350	13477.4	13468.8	97.67	93.77	58.81	99.936	450263	881.44	860	542	52155
YC2	350	12520.1	12511.4	97.7	93.8	57.82	99.931	441301	913.63	903	546	73327
YC3	350	12216.4	12207.6	97.68	93.8	59.9	99.928	430118	888.34	858	543	108357
LG1	350	6376.31	6371.43	97.72	93.88	63.14	99.923	210168	837.24	810	539	42000
LG2	350	12323.9	12315	97.49	93.47	63.92	99.928	486842	879.63	857	543	90941
LG3	350	6105.89	6100.78	97.98	94.42	62.78	99.916	166354	797.28	770	534	70162
LQ1	350	12957.1	12947.7	97.59	93.6	58.41	99.928	382454	913.59	893	544	106823
LQ2	350	12263.4	12255.1	97.84	94.17	57.98	99.932	357483	933.05	915	544	77116
LQ3	350	13411.7	13402.4	97.63	93.68	58.48	99.931	395652	931.33	912	544	65960
JJ1	350	13153.2	13144.1	97.78	94.13	64.9	99.931	563610	925.44	909	548	195962
JJ2	350	6108.35	6103.81	97.51	93.3	65.52	99.926	212715	864.39	835	541	58729
JJ3	350	6098.1	6094.25	97.59	93.46	65.03	99.937	165085	991.76	937	549	555247
SM1	350	12727.1	12720.4	97.78	93.78	55.54	99.947	345855	822.02	781	535	54078
SM2	350	6609.22	6604.69	97.73	93.59	56.08	99.932	178511	865.14	840	541	52836
SM3	350	12039	12032.1	97.7	93.6	57.65	99.943	318039	835.44	796	535	161720
XS1	350	6242.74	6237.57	97.81	93.88	60.16	99.917	105732	835.06	746	530	60004
XS2	350	6232.39	6227.84	97.56	93.34	61.36	99.927	153237	822.79	786	534	29340
XS3	350	6804.25	6798.66	97.67	93.59	61.22	99.918	131743	740.56	698	525	19777
